# Supplementary material for: The potential role of acrolein in plant ferroptosis-like cell death
Source: PLoS One. 2019 Dec 30;14(12):e0227278. doi: 10.1371/journal.pone.0227278 (PMC6936820; doi:10.1371/journal.pone.0227278)
Supplement: S1 File — (XLSX) [file pone.0227278.s001.xlsx]

## Sheet: Fig1
Cell viability [%]	Panel a				Panel b
Treatment time [h]	Untreated control			Treatment time [h]	Untreated control
	Mean	SD			Mean	SD
1.5	1.13578	0.101757		1.5	1.13578	0.101757
3	1.13403	0.349662		3	1.13403	0.228501
4.5	1.22092	0.352366		4.5	1.22092	0.26873
6	1.15792	0.21893		6	1.15792	0.21893
	400 µM Acrolein				5 µg/ml RSL3
	Mean	SD			Mean	SD
1.5	0.276955	0.0704454		1.5	0.557669	0.113882
3	0.277047	0.164732		3	0.527552	0.176019
4.5	0.230194	0.0444967		4.5	0.615702	0.0821598
6	0.233298	0.0534848		6	0.603003	0.1294
	400 µM Acrolein+1 µM Ferrostatin-1				5 µg/ml RSL3+1 uM Ferrostatin-1
	Mean	SD			Mean	SD
1.5	0.575118	0.0788155		1.5	1.05921	0.0848153
3	0.543681	0.15655		3	0.995884	0.29385
4.5	0.504166	0.1845		4.5	1.21552	0.257208
6	0.55665	0.188931		6	1.12494	0.24762
	400 µM Acrolein+200 nM Liproxstatin-1				5 µg/ml RSL3+200 nM Liproxstatin-1
	Mean	SD			Mean	SD
1.5	0.348767	0.0273342		1.5	0.782521	0.124002
3	0.358203	0.118365		3	0.758304	0.215707
4.5	0.454523	0.090748		4.5	0.796288	0.214313
6	0.446478	0.20627		6	0.835139	0.123253
	400 µM Acrolein+100 nM α-Tocopherol				5 µg/ml RSL3+100 nM α-Tocopherol
	Mean	SD			Mean	SD
1.5	0.651593	0.25564		1.5	0.901436	0.273818
3	0.764858	0.19865		3	0.950143	0.304389
4.5	0.745962	0.21431		4.5	0.963837	0.190654
6	0.776986	0.233656		6	1.12565	0.23444
	400 µM Acrolein+1 mM GSH				5 µg/ml RSL3+1 mM GSH
	Mean	SD			Mean	SD
1.5	0.788833	0.0996262		1.5	0.918969	0.134096
3	0.670837	0.219034		3	0.864627	0.12998
4.5	0.59368	0.241204		4.5	0.920583	0.175668
6	0.696444	0.243589		6	0.953256	0.18755
	400 µM Acrolein+100 µM Deferoxamine				5 µg/ml RSL3+100 µM Deferoxamine
	Mean	SD			Mean	SD
1.5	0.503038	0.0130934		1.5	0.668848	0.279015
3	0.608541	0.0377924		3	0.627227	0.153108
4.5	0.659473	0.0821549		4.5	0.671746	0.0649915
6	0.867029	0.108607		6	0.477458	0.0646668
	400 µM Acrolein+20 mM Carnosine				5 µg/ml RSL3+10 mM Carnosine
	Mean	SD			Mean	SD
1.5	0.564825	0.1956		1.5	1.08501	0.0671824
3	0.491302	0.0249444		3	1.11361	0.243731
4.5	0.477155	0.0799663		4.5	1.1652	0.22556
6	0.410725	0.0648272		6	1.18223	0.253054
	400 µM Acrolein+300 µM Z-VAD-FMK				5 µg/ml RSL3+100 µM Z-VAD-FMK
	Mean	SD			Mean	SD
1.5	0.553462	0.177991		1.5	0.822644	0.189782
3	0.61677	0.0697385		3	0.900247	0.0228128
4.5	0.481123	0.182777		4.5	0.890677	0.20015
6	0.44948	0.124812		6	1.18568	0.0823736

## Sheet: Fig2
DCFDA fluorescence	Panel a			Panel b
	Mean [AU]	SD		Mean [AU]	SD
Untreated control	15.3498	0.765	Untreated control	16.85	0.9865
400 µM Acrolein	27.92	1.35	RSL3 (5µg/ml)	17.92	1.234
400 µM Acrolein+1 mM GSH	14.92	0.985	RSL3+1 µM Ferrostatin-1	17.123	1.0134
400 µM Acrolein+200 nM Liproxstatin-1	21.35	1.2358	RSL3+200 nM Liproxstatin-1	16.79	0.89765
400 µM Acrolein+100 nM α-Tocopherol	22.123	1.8935	RSL3+100 nM α-Tocopherol	16.654	1.15637
400 µM Acrolein+ 100 µM Deferoxamine	22.8976	1.2654	RSL3+1 mM GSH	14.843	1.06584
400 µM Acrolein+1 µM Ferrostatin-1	20.856	1.0365	RSL3+100 µM Deferoxamine	18.0216	1.5863
400 µM Acrolein+20 mM Carnosine	24.0125	1.6565	RSL3+10 mM Carnosine	15.957	0.765322
400 µM Acrolein+ 300 µM Z-VAD-FMK	20.8743	1.8653	RSL3+100 µM Z-VAD-FMK	17.8961	1.32657

## Sheet: Fig3
MDA equivalents	Panel a				Panel b
	Mean [nmol/g FW]	SD			Mean [nmol/g FW]	SD
Untreated control	19.001	0.738247		Untreated control	21.1681	3.79917
400 µM Acrolein	32.5691	1.04283		RSL3 (5µg/ml)	35.593	3.91757
400 µM Acrolein+1 mM GSH	23.8966	0.653806		RSL3+1 µM Ferrostatin-1	19.3264	2.74141
400 µM Acrolein+200 nM Liproxstatin-1	26.4501	0.382996		RSL3+200 nM Liproxstatin-1	22.254	2.52713
400 µM Acrolein+100 nM α-Tocopherol	23.5237	0.783544		RSL3+100 nM α-Tocopherol	21.9957	3.21945
400 µM Acrolein+100 µM Deferoxamine	24.1317	3.19019		RSL3+1 mM GSH	32.5356	3.26714
400 µM Acrolein+1 µM Ferrostatin-1	28.6498	0.131296		RSL3+100 µM Deferoxamine	28.936	3.20678
400 µM Acrolein+20 mM Carnosine	23.0888	3.5698		RSL3+10 mM Carnosine	26.1109	2.34148
400 µM Acrolein+300 µM Z-VAD-FMK	28.3194	1.36895		RSL3+100 µM Z-VAD-FMK	33.1255	2.98522

## Sheet: Fig4
GSH content	Panel a				Panel b
	Mean [nmol/g FW]	SD			Mean [nmol/g FW]	SD
Untreated control	293.507	18.9495		Untreated control	306.567	57.4626
400 µM Acrolein	11.3102	8.28658		RSL3 (5µg/ml)	286.625	90.2646
400 µM Acrolein+1 mM GSH	387.396	30.9955		RSL3+1 µM Ferrostatin-1	229.779	64.2836
400 µM Acrolein+200 nM Liproxstatin-1	14.321	1.90741		RSL3+200 nM Liproxstatin-1	211.427	39.6969
400 µM Acrolein+100 nM α-Tocopherol	19.9533	1.4405		RSL3+100 nM α-Tocopherol	221.072	52.4371
400 µM Acrolein+ 100 µM Deferoxamine	10.2086	1.3365		RSL3+1 mM GSH	3206.38	316.964
400 µM Acrolein+1 µM Ferrostatin-1	12.5666	1.4565		RSL3+100 µM Deferoxamine	307.775	82.9654
400 µM Acrolein+20 mM Carnosine	13.665	1.6565		RSL3+10 mM Carnosine	312.628	67.8134
400 µM Acrolein+300 µM Z-VAD-FMK	16.9489	1.91239		RSL3+100 µM Z-VAD-FMK	299.94	62.8275

## Sheet: Fig5
C3LP activity	Panel a				Panel b
	Mean [pmol min-1 mg-1 prot]	SD			Mean [pmol min-1 mg-1 prot]	SD
Untreated control	720.93	166.479		Untreated control	720.93	120.002
Acrolein 400 µM 1.5 h	1411.85	215.213		RSL3 (5 μg/ml)	1061.87	16.106
Acrolein 400 µM+1mM GSH 1.5 h	854.888	199.166		RSL3+1 mM GSH	675.082	30.0671
Acrolein 400 µM+1 µM Ferrostatin-1 1.5 h	922.378	231.184		RSL3+1 μM Ferrostatin-1	811.898	2.1763
Acrolein 400 µM 3 h	543.887	325.234
Acrolein 400 µM+1mM GSH 3 h	679.854	247.535
Acrolein 400 µM+1 µM Ferrostatin-1 3 h	982.314	159.214
